# Supplementary material for: Co-Expression of Multiple PAX Genes in Renal Cell Carcinoma (RCC) and Correlation of High PAX Expression with Favorable Clinical Outcome in RCC Patients
Source: Int J Mol Sci. 2023 Jul 14;24(14):11432. doi: 10.3390/ijms241411432 (PMC10380508; doi:10.3390/ijms241411432)
Supplement: Supplementary file 1 [file ijms-24-11432-s001.zip]

Archive with 1 entries (1 files):
- ijms-2445052-supplementary.pdf
